# Supplementary material for: Traditional physical exercise and depression in older adults: the mediating role of interoceptive awareness and the moderating effect of perceived stress
Source: Front Public Health. 2026 Mar 5;14:1766902. doi: 10.3389/fpubh.2026.1766902 (PMC12999434; doi:10.3389/fpubh.2026.1766902)
Supplement: Supplementary file 1 [file Data_Sheet_1.CSV]

gender	age	maritalstatus	education	income	PARS1	PARS2	PARS3	MAIA1	MAIA2	MAIA3	MAIA4	MAIA5	MAIA6	MAIA7	MAIA8	PSS1	PSS2	PSS3	PSS4	PSS5	PSS6	PSS7	PSS8	PSS9	PSS10	PHQ1	PHQ2	PHQ3	PHQ4	PHQ5	PHQ6	PHQ7	PHQ8	PHQ9	PARS_AVE	MAIA_AVE	PSS_AVE	PHQ_AVE
1	2	1	2	3	3	3	2	3	3	3	3	3	3	3	3	1	1	1	2	1	1	1	1	1	0	1	1	1	1	1	1	1	1	1	0.9	3	1.428571429	1.8
0	1	1	2	2	3	3	3	4	4	4	4	4	4	4	4	1	2	1	1	1	2	1	1	2	2	1	1	1	1	1	1	1	1	1	1.35	4	2	1.8
1	3	1	2	2	3	4	3	3	3	3	3	3	3	3	3	1	2	3	1	2	2	2	1	1	1	1	1	2	2	2	1	1	2	1	1.8	3	2.285714286	2.6
1	2	1	2	2	4	4	2	2	2	2	2	2	2	2	2	2	1	2	2	2	2	2	3	2	3	0	0	1	1	1	1	1	1	0	1.6	2	3	1.2
1	1	1	2	3	4	3	2	2	3	2	2	2	2	2	3	2	2	2	2	2	2	2	2	2	2	0	1	1	1	1	0	1	1	1	1.2	2.25	2.857142857	1.4
0	1	1	1	2	4	4	3	2	2	2	3	2	2	2	2	2	2	2	2	2	2	2	2	2	2	1	1	0	1	1	1	1	0	1	2.4	2.125	2.857142857	1.4
1	3	1	3	2	4	4	3	3	2	3	3	3	3	3	3	2	1	2	2	2	2	2	2	2	2	0	1	1	1	1	1	1	1	1	2.4	2.875	2.714285714	1.6
0	1	1	2	3	3	5	3	2	2	2	2	3	3	2	2	3	3	3	3	3	3	2	3	3	3	1	1	1	1	1	1	1	1	1	2.25	2.25	4.142857143	1.8
0	3	1	3	2	4	4	3	3	3	3	3	2	3	3	3	2	2	2	2	2	2	2	2	2	1	1	1	1	1	1	1	1	1	1	2.4	2.875	2.714285714	1.8
1	1	1	4	2	4	3	2	3	3	3	3	3	3	3	3	1	2	2	2	1	1	2	2	1	1	1	1	1	1	1	1	1	1	1	1.2	3	2.142857143	1.8
1	2	1	1	2	3	4	3	2	3	2	2	2	2	3	3	2	1	1	1	1	1	2	1	1	2	1	1	1	1	1	1	1	1	1	1.8	2.375	1.857142857	1.8
1	1	1	2	1	4	3	2	3	3	3	3	3	3	2	3	2	0	1	1	2	2	2	1	2	1	1	1	1	1	1	1	1	1	1	1.2	2.875	2	1.8
0	1	1	2	1	3	4	3	3	3	2	2	3	2	2	2	2	2	2	1	2	2	2	2	2	1	1	1	1	1	1	1	1	1	1	1.8	2.375	2.571428571	1.8
1	2	1	3	2	4	4	3	3	2	4	3	3	3	3	3	2	3	2	2	2	2	2	2	2	2	1	1	1	1	1	1	1	1	1	2.4	3	3	1.8
0	1	1	2	2	3	4	3	2	3	3	3	3	2	3	3	1	1	1	1	2	2	2	1	1	1	1	1	1	1	1	1	1	1	1	1.8	2.75	1.857142857	1.8
1	2	3	1	3	3	4	3	3	3	3	2	2	3	3	3	2	3	2	3	2	2	2	2	2	2	1	1	1	1	1	1	1	1	1	1.8	2.75	3.142857143	1.8
1	1	3	2	1	3	4	3	3	3	3	3	3	3	3	3	2	2	1	1	2	2	1	2	2	1	1	1	1	1	1	1	1	1	1	1.8	3	2.285714286	1.8
0	1	1	2	2	3	4	3	3	2	3	3	3	3	3	4	2	2	2	2	2	2	2	2	2	2	1	1	1	1	1	1	1	1	1	1.8	3	2.857142857	1.8
0	1	1	3	2	4	4	2	2	3	3	3	3	2	3	3	2	2	2	2	1	2	2	3	1	2	1	1	1	1	1	1	1	1	1	1.6	2.75	2.714285714	1.8
1	1	3	4	3	3	4	3	2	2	3	3	2	3	3	2	1	1	1	1	1	1	1	2	1	1	1	1	1	1	1	1	1	1	1	1.8	2.5	1.571428571	1.8
1	1	1	2	2	3	4	3	2	3	2	2	2	2	3	3	2	1	1	1	2	1	1	2	2	0	1	1	1	1	1	1	1	1	1	1.8	2.375	1.857142857	1.8
0	1	1	2	2	3	4	3	3	2	3	3	3	3	2	3	1	2	1	1	1	2	1	2	2	1	1	1	1	1	1	1	1	1	1	1.8	2.75	2	1.8
1	1	1	3	2	3	4	3	3	3	3	3	3	3	2	3	2	2	2	2	2	2	2	2	2	1	1	1	1	1	1	1	1	1	1	1.8	2.875	2.714285714	1.8
1	1	1	4	2	3	4	3	3	2	2	3	3	2	2	3	1	2	1	0	1	0	1	1	1	0	1	1	1	1	1	1	1	1	1	1.8	2.5	1.142857143	1.8
1	1	3	4	2	3	4	3	3	3	2	3	3	3	3	3	2	2	2	2	2	2	2	2	3	2	1	1	1	1	1	1	1	1	1	1.8	2.875	3	1.8
1	1	1	2	2	4	5	3	3	2	3	3	3	3	3	3	2	2	2	2	2	2	2	2	2	2	1	1	1	1	1	1	1	1	1	3	2.875	2.857142857	1.8
1	3	1	2	2	3	4	3	3	2	2	2	2	2	2	2	2	1	1	1	1	1	1	1	1	1	1	1	1	1	1	1	1	1	1	1.8	2.125	1.571428571	1.8
1	1	1	1	3	4	4	3	2	2	2	2	3	2	2	2	3	3	2	3	3	3	3	3	3	3	1	1	1	1	1	1	1	1	1	2.4	2.125	4.142857143	1.8
0	3	1	3	1	4	3	3	2	2	2	3	3	3	2	3	2	2	2	2	2	1	2	2	2	2	1	1	1	1	1	1	1	1	1	1.8	2.5	2.714285714	1.8
1	1	1	2	2	3	4	3	2	2	2	2	3	2	2	2	2	2	2	1	1	1	1	2	1	0	1	1	1	1	1	1	1	1	1	1.8	2.125	1.857142857	1.8
0	2	1	1	2	3	4	3	3	1	3	2	2	3	3	3	2	3	3	3	3	3	3	3	3	3	1	1	1	1	1	1	1	1	1	1.8	2.5	4.142857143	1.8
1	1	1	3	2	3	4	3	2	2	3	2	2	3	2	2	3	2	2	2	2	2	2	3	3	2	1	1	1	1	1	1	1	1	1	1.8	2.25	3.285714286	1.8
1	1	1	2	3	3	4	3	2	2	2	2	2	3	2	2	1	3	2	2	2	2	1	2	2	1	1	1	1	1	1	1	1	1	1	1.8	2.125	2.571428571	1.8
1	1	1	2	1	3	4	3	2	2	2	3	2	2	2	3	1	2	2	1	1	2	1	2	2	2	1	1	1	1	1	1	1	1	1	1.8	2.25	2.285714286	1.8
1	2	1	2	2	3	4	3	2	2	2	2	3	2	2	2	3	3	3	3	3	3	3	3	3	3	1	1	1	1	1	1	1	1	1	1.8	2.125	4.285714286	1.8
0	2	1	2	2	3	4	3	2	3	3	3	3	3	3	3	2	3	3	2	2	2	1	2	3	1	1	1	1	1	1	1	1	1	1	1.8	2.875	3	1.8
1	1	1	2	2	3	4	3	2	2	2	2	2	2	2	2	1	1	1	1	1	2	2	1	2	0	1	1	1	1	1	1	1	1	1	1.8	2	1.714285714	1.8
1	2	1	2	2	3	4	3	3	3	3	3	3	3	3	3	2	2	2	2	2	2	2	2	2	2	1	1	1	1	1	1	1	1	1	1.8	3	2.857142857	1.8
0	1	1	4	1	3	4	3	2	2	2	2	2	3	2	2	2	1	1	1	1	1	1	2	2	1	1	1	1	1	1	1	1	1	1	1.8	2.125	1.857142857	1.8
1	1	1	1	1	4	4	3	3	2	3	2	2	3	3	3	2	2	3	2	3	2	2	3	2	2	1	1	1	1	1	1	1	1	1	2.4	2.625	3.285714286	1.8
1	3	1	2	1	3	4	3	2	2	3	2	2	2	2	2	2	3	2	2	2	3	3	2	2	2	1	1	1	1	1	1	1	1	1	1.8	2.125	3.285714286	1.8
1	2	1	3	2	4	5	4	3	3	3	4	3	3	3	3	2	2	2	1	2	3	2	1	2	1	1	1	1	1	1	1	1	1	1	4	3.125	2.571428571	1.8
1	1	1	3	2	3	5	4	3	2	3	2	4	3	3	3	2	2	2	2	2	2	2	2	2	1	1	1	1	1	1	1	1	1	1	3	2.875	2.714285714	1.8
1	1	1	2	1	4	5	4	2	2	2	2	3	2	2	2	2	2	2	2	2	2	2	2	2	1	1	1	1	1	1	1	1	1	1	4	2.125	2.714285714	1.8
1	1	1	2	1	4	5	4	2	2	1	2	2	2	2	2	3	3	3	3	3	3	3	3	3	3	1	1	1	1	1	1	1	1	1	4	1.875	4.285714286	1.8
0	1	1	4	2	3	5	4	3	3	3	3	3	3	2	2	2	3	2	3	3	3	3	2	3	2	1	1	1	1	1	1	1	1	1	3	2.75	3.714285714	1.8
0	2	1	2	1	3	4	4	3	3	3	3	4	3	3	3	2	1	3	2	1	2	2	1	2	1	1	1	1	1	1	1	1	1	1	2.4	3.125	2.428571429	1.8
0	2	1	2	2	4	3	2	3	3	3	3	3	3	3	3	1	2	1	2	2	1	1	1	2	1	1	1	1	1	1	1	1	1	1	1.2	3	2	1.8
0	1	1	1	2	3	4	3	3	3	3	3	3	3	3	3	2	2	2	2	2	2	2	2	2	2	1	1	1	1	1	1	1	1	1	1.8	3	2.857142857	1.8
1	1	1	3	2	4	4	3	3	4	3	3	3	3	3	3	2	1	1	2	1	2	2	2	2	1	1	1	1	1	1	1	1	1	1	2.4	3.125	2.285714286	1.8
0	1	1	1	3	3	5	3	3	3	3	3	3	3	2	3	3	2	3	2	2	2	3	1	2	1	1	1	1	1	1	1	2	1	1	2.25	2.875	3	2
1	2	1	1	2	3	5	3	2	3	3	3	3	3	2	2	3	4	3	3	3	3	3	3	3	2	1	1	1	1	1	1	2	1	1	2.25	2.625	4.285714286	2
1	1	1	4	2	3	5	3	3	2	2	2	2	2	2	3	3	1	2	2	2	2	2	2	2	2	1	1	1	1	1	1	2	1	1	2.25	2.25	2.857142857	2
1	2	1	4	3	3	4	2	3	2	3	3	3	3	3	3	3	3	3	3	3	3	2	3	2	3	1	1	1	1	1	1	2	1	1	1.2	2.875	4	2
0	1	1	2	2	3	4	2	2	2	2	3	2	2	2	2	3	2	2	2	2	3	3	3	3	2	1	1	1	1	1	1	2	1	1	1.2	2.125	3.571428571	2
0	1	1	3	2	3	3	2	3	3	3	3	3	3	2	3	2	2	2	2	2	3	1	2	3	1	1	1	1	2	1	1	1	1	1	0.9	2.875	2.857142857	2
0	1	3	2	2	3	3	2	2	3	2	3	3	3	3	2	2	2	2	2	1	1	2	2	3	1	1	1	1	1	1	1	2	1	1	0.9	2.625	2.571428571	2
1	1	1	2	2	3	4	2	3	3	4	3	3	3	3	3	2	2	2	2	3	2	2	1	2	1	1	1	1	2	1	1	1	1	1	1.2	3.125	2.714285714	2
0	1	1	4	2	3	4	2	3	2	3	3	3	3	3	3	3	3	3	2	3	3	3	3	3	3	1	1	1	1	1	1	2	1	1	1.2	2.875	4.142857143	2
1	1	1	2	4	3	3	2	2	2	2	3	3	2	2	2	2	2	1	1	1	2	2	2	1	1	1	1	1	2	1	1	1	1	1	0.9	2.25	2.142857143	2
0	2	1	4	2	3	4	2	2	2	3	2	3	2	2	2	3	2	2	2	1	2	1	2	2	2	1	1	1	2	1	1	1	1	1	1.2	2.25	2.714285714	2
0	1	1	1	4	3	4	2	2	3	2	2	3	2	3	3	3	3	3	3	3	2	3	2	2	3	1	1	1	1	1	1	2	1	1	1.2	2.5	3.857142857	2
0	1	1	3	2	4	3	2	3	3	3	4	3	4	3	3	3	2	2	2	2	2	2	2	2	1	1	1	1	1	1	1	2	1	1	1.2	3.25	2.857142857	2
1	2	1	4	3	3	4	2	2	2	3	3	2	3	3	3	3	3	2	2	3	3	2	3	4	3	1	1	1	1	1	1	2	1	1	1.2	2.625	4	2
1	2	1	3	1	3	4	2	2	3	3	3	3	3	3	3	1	1	1	1	1	1	1	2	1	0	1	1	1	1	2	1	1	1	1	1.2	2.875	1.428571429	2
0	1	1	2	2	3	4	2	2	2	3	3	3	3	3	2	2	3	2	2	2	2	2	2	2	1	1	2	1	1	1	1	1	1	1	1.2	2.625	2.857142857	2
0	1	1	4	3	3	4	2	2	2	2	2	2	2	2	2	2	3	2	2	2	2	2	2	2	2	1	1	1	2	1	1	1	1	1	1.2	2	3	2
1	1	1	4	4	3	4	2	2	3	2	2	3	2	2	2	3	4	4	3	3	4	3	3	3	3	1	1	1	1	1	1	2	1	1	1.2	2.25	4.714285714	2
0	3	1	4	3	3	4	2	2	2	3	3	3	3	2	3	2	2	2	2	1	3	2	2	2	2	1	2	1	1	1	1	1	1	1	1.2	2.625	2.857142857	2
1	1	1	4	3	3	4	2	3	3	3	3	3	3	3	3	2	2	2	2	2	2	2	3	2	1	1	1	1	2	1	1	1	1	1	1.2	3	2.857142857	2
1	1	1	4	2	3	4	4	2	3	3	3	3	3	3	3	2	2	1	1	2	2	2	2	2	2	1	1	1	1	1	1	2	1	1	2.4	2.875	2.571428571	2
1	1	1	4	1	3	3	3	3	2	3	2	3	3	2	2	2	3	1	2	2	2	2	2	2	2	1	1	1	1	1	1	2	1	1	1.35	2.5	2.857142857	2
1	1	1	3	1	3	3	2	2	2	3	2	2	2	2	2	2	2	2	2	2	3	2	2	2	1	1	1	1	1	1	2	2	1	1	0.9	2.125	2.857142857	2.2
1	1	1	2	2	2	3	2	2	2	2	2	2	2	2	2	2	2	2	2	2	2	3	2	3	2	1	1	1	2	1	1	2	1	1	0.6	2	3.142857143	2.2
1	2	1	2	2	3	3	2	2	3	3	3	3	3	3	3	2	1	1	0	1	0	1	1	2	1	1	2	1	2	1	1	1	1	1	0.9	2.875	1.428571429	2.2
0	1	1	2	1	3	4	2	3	3	3	3	3	3	3	3	2	2	2	1	2	2	2	2	3	1	1	1	1	2	1	1	2	1	1	1.2	3	2.714285714	2.2
1	1	1	3	2	3	4	2	2	3	3	2	3	3	2	2	2	2	2	2	2	3	2	2	2	2	1	1	1	2	1	1	2	1	1	1.2	2.5	3	2.2
1	1	1	1	1	3	4	2	3	3	3	3	2	3	2	3	2	2	2	2	3	2	2	3	2	2	1	2	1	1	1	1	2	1	1	1.2	2.75	3.142857143	2.2
0	1	1	2	1	4	4	3	4	4	3	4	3	3	3	4	2	2	1	1	1	2	1	3	1	1	1	1	1	2	1	1	2	1	1	2.4	3.5	2.142857143	2.2
0	1	1	2	2	4	3	2	3	3	3	3	4	3	3	2	2	2	2	2	2	2	3	3	2	1	1	2	1	2	1	1	1	1	1	1.2	3	3	2.2
0	2	1	4	2	3	4	2	2	3	2	3	2	3	2	3	2	2	2	2	2	2	2	2	2	1	1	1	1	2	1	1	2	1	1	1.2	2.5	2.714285714	2.2
1	1	1	3	4	3	5	4	2	2	3	3	2	3	2	2	2	1	1	1	1	1	1	2	1	1	1	1	1	2	1	1	2	1	1	3	2.375	1.714285714	2.2
0	1	1	2	2	3	4	4	2	3	2	2	2	2	2	2	2	2	2	2	2	3	2	2	2	1	2	1	1	2	1	1	1	1	1	2.4	2.125	2.857142857	2.2
0	1	1	4	2	4	3	2	2	2	3	3	3	3	2	2	2	2	4	2	3	3	2	3	3	3	1	1	1	2	1	1	2	1	1	1.2	2.5	3.857142857	2.2
1	2	1	3	2	3	5	4	2	2	2	2	3	2	2	2	1	1	1	1	2	2	1	1	2	1	1	2	1	1	1	2	1	1	1	3	2.125	1.857142857	2.2
1	2	1	3	1	3	5	4	2	1	2	2	2	2	2	3	3	3	4	2	3	3	3	2	3	2	1	1	1	1	1	2	1	2	1	3	2	4	2.2
1	2	1	2	2	1	1	1	3	3	3	3	3	3	3	3	3	3	2	2	2	2	2	2	2	2	1	1	1	2	1	2	2	1	1	0.05	3	3.142857143	2.4
1	1	1	4	2	3	3	2	2	2	2	2	2	2	2	2	2	2	2	3	2	2	2	2	3	1	1	2	2	1	1	1	2	1	1	0.9	2	3	2.4
0	1	1	2	2	3	3	2	2	3	2	3	3	3	2	3	3	3	3	3	3	3	3	3	2	3	1	1	1	2	1	2	1	2	1	0.9	2.625	4.142857143	2.4
1	3	1	3	2	3	3	1	2	2	3	2	2	3	2	2	3	3	2	1	3	2	4	2	2	2	1	1	1	2	1	1	2	2	1	0.45	2.25	3.428571429	2.4
0	1	1	1	2	3	4	2	2	1	2	2	2	2	2	2	2	2	2	2	2	2	2	2	2	2	1	1	1	2	1	1	2	2	1	1.2	1.875	2.857142857	2.4
1	2	2	2	2	3	4	2	2	2	2	2	2	2	2	2	2	3	3	2	2	3	2	1	2	3	2	1	1	2	1	1	2	1	1	1.2	2	3.285714286	2.4
1	1	1	2	1	2	3	1	2	2	2	2	2	2	2	2	3	3	3	3	3	3	3	4	2	2	1	2	1	2	1	1	2	1	1	0.3	2	4.142857143	2.4
0	1	1	4	1	4	5	4	2	3	3	3	3	3	3	3	2	2	2	2	2	3	1	2	2	2	1	1	1	2	1	1	2	2	1	4	2.875	2.857142857	2.4
1	1	1	3	1	4	4	2	3	3	3	3	3	3	3	3	1	1	1	2	1	2	1	1	1	1	1	1	1	2	1	1	2	2	1	1.6	3	1.714285714	2.4
0	2	1	2	3	3	3	2	2	2	2	2	3	2	2	2	2	0	2	1	1	1	1	2	0	0	2	1	2	2	1	1	2	1	1	0.9	2.125	1.428571429	2.6
0	2	1	1	4	2	3	2	2	1	2	2	2	2	2	2	2	2	2	2	2	2	2	2	2	2	1	1	1	2	1	1	2	2	2	0.6	1.875	2.857142857	2.6
0	1	1	2	2	3	3	2	2	3	3	2	2	2	2	2	3	2	2	1	1	1	2	2	1	1	2	1	1	2	1	1	2	2	1	0.9	2.25	2.285714286	2.6
0	2	1	1	2	3	3	2	2	2	3	3	2	2	2	3	2	3	2	2	2	3	2	2	2	2	1	2	1	2	2	1	2	1	1	0.9	2.375	3.142857143	2.6
1	1	1	2	2	3	4	2	3	2	3	3	2	3	3	2	3	2	3	3	2	4	3	2	2	2	2	1	1	2	2	1	2	1	1	1.2	2.625	3.714285714	2.6
0	1	1	2	2	3	3	1	2	2	2	2	3	2	2	3	2	3	3	3	4	4	4	4	3	3	2	2	1	2	1	1	2	1	1	0.45	2.25	4.714285714	2.6
0	1	1	3	1	3	4	2	2	2	3	3	2	2	2	3	1	2	2	2	2	2	2	3	2	1	2	2	1	2	1	2	1	1	1	1.2	2.375	2.714285714	2.6
0	1	1	2	2	3	4	2	2	2	2	2	2	2	2	3	1	1	3	1	1	2	2	1	1	1	1	1	1	2	1	2	2	2	1	1.2	2.125	2	2.6
0	1	1	2	2	3	4	2	2	2	2	3	2	2	2	2	3	2	2	3	3	3	3	3	3	3	1	1	1	2	1	2	2	1	2	1.2	2.125	4	2.6
1	1	1	2	1	3	4	2	2	2	2	2	2	2	2	2	1	2	2	1	1	2	1	1	1	1	1	1	1	2	2	1	2	2	1	1.2	2	1.857142857	2.6
0	2	1	3	2	3	4	2	3	2	2	3	3	2	2	3	3	3	3	3	3	3	3	3	3	3	1	2	1	2	1	2	2	1	1	1.2	2.5	4.285714286	2.6
1	1	1	4	2	3	4	2	2	2	2	3	2	3	2	3	2	2	2	2	2	3	2	2	2	1	1	2	1	2	2	1	2	1	1	1.2	2.375	2.857142857	2.6
0	1	1	3	2	3	4	2	2	3	3	3	3	2	3	3	2	2	2	2	3	3	2	1	3	2	1	2	1	1	2	1	2	2	1	1.2	2.75	3.142857143	2.6
0	2	3	1	2	4	5	4	3	4	4	4	4	4	3	3	2	2	2	2	2	2	2	2	2	2	1	2	1	2	1	2	2	1	1	4	3.625	2.857142857	2.6
0	1	1	4	2	1	1	1	1	2	2	2	2	2	2	2	0	2	1	1	0	1	1	0	1	1	1	2	2	2	1	1	2	1	2	0.05	1.875	1.142857143	2.8
1	1	1	3	1	3	3	2	2	2	2	2	2	3	2	2	1	1	1	2	2	1	2	2	2	1	1	2	2	2	1	1	2	1	2	0.9	2.125	2.142857143	2.8
0	1	1	4	3	4	3	2	2	3	3	3	3	3	3	3	2	2	2	2	2	2	2	2	2	2	1	2	2	1	1	2	2	1	2	1.2	2.875	2.857142857	2.8
1	1	1	2	2	3	4	2	3	2	2	2	2	2	2	2	2	1	1	1	1	2	2	2	2	1	2	1	1	1	2	1	2	2	2	1.2	2.125	2.142857143	2.8
0	1	1	2	2	3	4	2	2	2	2	2	2	2	2	2	2	2	2	3	1	2	2	2	2	1	1	2	1	2	2	1	2	1	2	1.2	2	2.714285714	2.8
1	1	1	1	2	3	4	2	2	2	2	2	2	2	2	2	2	2	2	2	2	2	2	2	2	2	2	2	1	2	1	1	2	2	1	1.2	2	2.857142857	2.8
1	1	2	2	2	3	4	2	2	2	2	2	2	2	2	2	2	3	2	2	2	2	2	3	2	2	1	2	1	2	1	2	2	2	1	1.2	2	3.142857143	2.8
0	1	1	1	2	3	4	2	3	2	3	3	3	2	2	3	2	1	1	2	1	1	1	1	1	1	2	2	1	1	2	2	2	1	1	1.2	2.625	1.714285714	2.8
1	1	1	1	2	3	3	1	2	2	3	3	3	3	3	3	2	2	2	2	3	4	3	3	2	3	2	2	1	2	1	1	2	2	1	0.45	2.75	3.714285714	2.8
0	2	1	3	3	3	4	2	2	2	3	2	2	2	2	2	3	3	3	3	3	3	3	3	3	2	2	2	1	2	1	1	1	2	2	1.2	2.125	4.142857143	2.8
1	2	1	2	1	1	1	1	2	2	2	2	3	2	2	2	2	3	2	2	2	2	2	2	2	2	1	2	1	2	1	2	2	2	2	0.05	2.125	3	3
0	1	1	2	2	1	1	1	2	1	2	2	2	2	2	2	2	2	2	2	1	1	2	2	2	2	2	2	2	2	1	2	2	1	1	0.05	1.875	2.571428571	3
1	1	1	4	2	1	2	1	1	1	2	2	2	2	2	2	3	2	2	2	2	2	2	2	2	2	2	2	2	2	1	1	2	2	1	0.1	1.75	3	3
1	2	1	1	2	3	3	2	2	2	2	2	2	2	2	2	3	3	3	2	2	3	3	3	2	2	1	1	1	2	2	2	2	2	2	0.9	2	3.714285714	3
0	1	3	4	2	3	3	2	3	3	3	3	2	3	3	2	2	3	2	2	3	2	2	2	2	2	1	1	2	2	2	1	2	2	2	0.9	2.75	3.142857143	3
0	2	1	2	2	3	3	2	2	2	2	3	2	2	2	2	3	2	2	3	3	2	2	2	2	2	2	2	1	2	1	1	2	2	2	0.9	2.125	3.285714286	3
0	1	1	3	3	3	4	2	3	3	3	3	3	3	3	2	2	2	2	2	2	2	2	1	2	2	1	2	2	2	2	2	1	1	2	1.2	2.875	2.714285714	3
1	1	1	4	3	3	4	2	3	2	2	2	3	3	2	3	2	2	1	2	1	1	1	1	1	1	2	2	1	2	1	2	2	1	2	1.2	2.5	1.857142857	3
0	1	1	4	2	3	4	2	2	2	3	2	2	2	2	2	1	2	1	2	1	2	1	2	2	2	1	1	1	2	2	2	2	2	2	1.2	2.125	2.285714286	3
1	1	1	2	1	3	4	2	2	3	2	3	3	3	3	3	2	1	1	1	1	2	1	1	1	1	1	2	2	2	1	2	2	1	2	1.2	2.75	1.714285714	3
1	2	1	2	2	3	4	2	2	2	3	3	2	3	2	3	3	2	3	2	2	3	2	2	2	2	1	2	2	2	1	2	2	1	2	1.2	2.5	3.285714286	3
0	2	1	3	3	3	4	2	2	2	2	2	2	2	2	2	2	2	1	1	2	1	2	2	2	2	2	1	1	2	2	1	2	2	2	1.2	2	2.428571429	3
1	2	1	2	2	3	4	2	2	3	2	2	2	2	2	2	2	3	3	2	2	3	2	3	3	2	2	1	1	2	2	1	2	2	2	1.2	2.125	3.571428571	3
1	3	1	4	2	3	4	2	2	2	2	2	2	2	2	2	2	2	2	2	2	2	2	2	2	2	1	2	2	2	1	2	2	2	1	1.2	2	2.857142857	3
1	3	1	1	2	3	3	2	2	2	2	2	2	2	2	2	2	2	3	2	2	2	2	2	2	2	2	2	1	2	2	1	2	2	2	0.9	2	3	3.2
1	1	1	4	1	3	3	2	1	2	2	2	1	1	2	2	3	3	3	3	3	3	3	3	3	3	2	2	1	2	2	1	2	2	2	0.9	1.625	4.285714286	3.2
0	1	1	2	1	3	3	2	3	3	2	3	2	3	3	3	3	2	2	2	3	3	2	2	3	3	2	1	2	2	2	2	2	2	1	0.9	2.75	3.571428571	3.2
0	1	1	1	1	3	3	2	3	3	2	3	3	3	2	3	3	3	3	3	3	4	2	3	3	3	1	2	2	2	1	2	2	2	2	0.9	2.75	4.285714286	3.2
1	1	1	4	1	3	3	2	3	3	2	3	3	3	3	3	2	2	2	1	2	2	2	2	2	1	2	2	1	2	2	2	2	2	1	0.9	2.875	2.571428571	3.2
1	2	1	2	2	3	3	1	3	2	3	2	2	3	2	3	3	3	3	2	3	3	3	3	3	3	1	2	2	2	2	1	2	2	2	0.45	2.5	4.142857143	3.2
1	2	1	3	2	3	3	2	2	2	2	3	3	2	2	2	3	2	2	2	3	2	2	3	3	2	2	2	1	2	1	2	2	2	2	0.9	2.25	3.428571429	3.2
1	1	1	3	2	3	4	2	2	2	3	2	2	2	2	2	2	1	2	1	2	2	2	2	2	1	2	2	1	2	2	2	2	2	1	1.2	2.125	2.428571429	3.2
1	2	1	2	2	3	4	2	2	2	2	2	2	2	2	2	2	2	3	2	3	2	3	3	2	3	1	2	1	2	2	2	2	2	2	1.2	2	3.571428571	3.2
0	1	2	1	3	4	4	3	2	2	2	2	2	3	2	3	2	3	2	2	2	2	2	2	2	2	2	2	1	2	2	2	2	2	1	2.4	2.25	3	3.2
1	2	1	2	2	3	4	2	2	3	2	2	2	2	2	2	2	2	2	2	2	3	2	2	3	2	1	1	2	2	2	2	2	2	2	1.2	2.125	3.142857143	3.2
0	1	1	1	1	3	4	2	2	2	2	2	2	2	2	2	1	3	2	2	2	1	2	1	3	2	1	2	2	2	2	2	2	1	2	1.2	2	2.714285714	3.2
0	3	1	2	2	3	4	2	3	2	2	3	2	2	2	3	4	3	4	4	4	4	4	4	4	3	2	2	2	2	1	2	2	1	2	1.2	2.375	5.428571429	3.2
1	1	1	1	1	3	4	2	2	2	2	2	2	2	2	2	2	1	1	1	1	2	1	2	2	1	1	2	1	2	2	2	2	2	2	1.2	2	2	3.2
0	1	3	4	3	3	4	2	2	2	3	2	3	2	2	2	2	2	2	3	2	3	2	2	2	2	2	2	2	2	1	2	2	2	1	1.2	2.25	3.142857143	3.2
0	1	1	3	1	4	4	3	3	3	3	3	3	3	3	3	2	2	2	2	2	2	2	2	3	2	1	2	2	2	2	2	2	1	2	2.4	3	3	3.2
0	2	1	1	2	3	5	4	2	3	3	2	2	2	3	2	3	3	2	3	3	2	3	3	3	3	1	2	2	2	2	2	2	2	1	3	2.375	4	3.2
0	2	1	1	3	3	5	4	2	2	2	3	2	2	3	2	3	3	3	2	3	3	3	3	3	2	1	2	2	2	2	2	2	2	1	3	2.25	4	3.2
1	1	1	2	1	3	5	4	2	2	3	3	3	3	2	3	1	3	2	2	2	1	2	2	2	2	2	2	1	2	1	2	2	2	2	3	2.625	2.714285714	3.2
1	2	1	2	1	3	5	4	2	3	3	3	3	3	2	3	3	2	2	3	3	2	2	2	3	2	2	2	1	2	1	2	2	2	2	3	2.75	3.428571429	3.2
1	1	1	1	4	3	5	4	2	2	2	2	2	2	2	2	1	1	1	2	1	2	2	2	1	1	2	2	1	2	2	2	2	2	1	3	2	2	3.2
1	2	1	3	2	2	1	1	1	2	2	2	2	2	2	1	2	3	2	2	2	3	2	2	2	2	2	2	2	2	1	2	2	2	2	0.1	1.75	3.142857143	3.4
1	1	1	4	2	1	1	1	2	2	2	2	2	2	2	2	1	2	1	1	2	2	1	1	1	1	2	2	1	2	2	2	2	2	2	0.05	2	1.857142857	3.4
0	1	1	2	1	1	2	1	3	3	3	3	3	3	2	2	1	1	1	2	1	2	1	2	2	1	2	2	2	2	1	2	2	2	2	0.1	2.75	2	3.4
1	2	1	2	2	3	4	2	2	2	2	3	2	2	2	2	2	1	2	1	1	1	2	2	2	1	2	2	1	2	2	2	2	2	2	1.2	2.125	2.142857143	3.4
0	2	1	1	2	3	4	2	3	2	3	3	2	3	2	2	1	2	1	1	1	1	1	1	2	1	2	2	2	2	2	2	2	2	1	1.2	2.5	1.714285714	3.4
1	2	1	3	1	3	4	2	2	2	2	2	2	2	2	2	2	3	3	3	3	3	3	3	3	1	2	2	2	2	2	2	2	2	1	1.2	2	3.857142857	3.4
0	1	1	4	2	3	3	2	2	2	2	2	2	2	2	2	3	3	3	3	2	3	3	3	3	2	1	2	2	2	2	2	2	2	2	0.9	2	4	3.4
1	1	1	3	2	3	3	2	3	3	3	3	3	2	2	3	1	2	1	1	1	1	1	2	2	1	2	2	1	2	2	2	2	2	2	0.9	2.75	1.857142857	3.4
1	3	3	1	2	3	3	2	2	2	3	3	2	2	2	3	2	2	2	2	1	2	2	2	2	2	2	2	2	2	1	2	2	2	2	0.9	2.375	2.714285714	3.4
0	1	1	2	2	3	3	2	2	2	2	2	2	3	2	2	1	1	1	3	1	2	1	2	2	1	2	2	1	2	2	2	2	2	2	0.9	2.125	2.142857143	3.4
0	2	1	2	3	3	3	2	3	2	2	3	3	3	2	3	3	3	2	3	3	3	2	3	2	3	2	2	2	2	2	2	2	1	2	0.9	2.625	3.857142857	3.4
1	1	1	4	3	3	3	2	2	2	2	2	2	2	2	2	1	1	1	1	1	1	1	1	2	2	1	2	2	2	2	2	2	2	2	0.9	2	1.714285714	3.4
0	1	1	3	3	3	3	2	1	2	2	2	1	2	1	2	2	2	2	2	1	2	2	2	1	1	1	2	2	2	2	2	2	2	2	0.9	1.625	2.428571429	3.4
1	1	1	3	1	2	2	1	2	2	2	2	3	2	2	2	2	3	3	2	3	3	2	2	3	2	2	2	1	2	2	2	2	2	2	0.2	2.125	3.571428571	3.4
1	3	1	4	1	2	3	1	2	2	2	1	2	2	1	2	2	3	2	2	2	2	2	2	2	3	2	2	1	2	2	2	2	2	2	0.3	1.75	3.142857143	3.4
1	3	1	4	2	3	4	2	1	1	1	2	1	1	1	1	2	3	1	2	2	3	2	1	2	1	2	2	2	2	2	2	2	2	1	1.2	1.125	2.714285714	3.4
1	1	1	1	2	3	4	2	2	1	2	3	2	2	2	2	1	2	2	0	0	1	1	2	1	0	2	2	2	2	2	2	2	1	2	1.2	2	1.428571429	3.4
0	1	3	3	2	3	3	1	2	2	2	2	2	2	1	2	2	2	2	2	2	3	2	2	3	3	2	1	2	2	2	2	2	2	2	0.45	1.875	3.285714286	3.4
0	1	1	2	2	2	2	1	2	2	2	2	2	2	2	2	2	2	2	2	2	2	2	2	2	1	2	2	2	2	2	2	2	2	1	0.2	2	2.714285714	3.4
0	1	1	3	2	3	4	3	3	4	3	4	3	3	3	3	2	2	2	2	2	2	2	2	2	2	2	2	1	2	2	2	2	2	2	1.8	3.25	2.857142857	3.4
1	1	1	1	1	3	4	2	2	2	2	2	2	2	2	2	3	3	3	2	3	3	3	2	3	2	2	2	1	2	2	2	2	2	2	1.2	2	3.857142857	3.4
1	1	1	3	2	3	4	2	2	2	3	2	2	2	2	2	2	2	2	2	2	3	2	2	2	2	2	2	2	2	1	2	2	2	2	1.2	2.125	3	3.4
0	1	1	2	2	3	4	2	2	2	2	3	2	2	2	3	2	2	2	2	2	3	1	2	3	2	1	2	2	2	2	2	2	2	2	1.2	2.25	3	3.4
0	1	1	1	1	3	4	2	1	2	2	2	2	2	2	2	4	4	4	4	3	4	3	4	3	4	2	2	1	2	2	2	2	2	2	1.2	1.875	5.285714286	3.4
0	2	1	2	2	3	5	4	2	2	2	2	2	2	2	2	3	2	2	2	3	2	3	2	3	2	2	2	1	2	2	2	2	2	2	3	2	3.428571429	3.4
1	1	1	3	2	4	5	4	3	3	3	3	3	3	3	3	3	4	2	2	2	2	2	2	3	2	1	2	2	2	2	2	2	2	2	4	3	3.428571429	3.4
0	1	1	3	1	3	5	4	2	2	2	2	2	2	2	2	2	2	2	2	2	3	2	2	2	2	2	2	2	2	2	2	2	1	2	3	2	3	3.4
1	2	1	3	1	3	4	4	2	2	2	2	2	2	2	2	2	2	2	2	2	3	2	2	2	2	1	2	2	2	2	2	2	2	2	2.4	2	3	3.4
1	1	1	3	1	4	3	4	2	2	2	2	3	3	2	3	3	3	2	3	3	3	3	3	3	3	1	2	2	2	2	2	2	2	2	2.4	2.375	4.142857143	3.4
0	1	1	3	2	1	1	1	2	2	2	2	2	3	2	2	2	2	3	2	2	3	2	2	2	1	2	2	2	2	2	2	2	2	2	0.05	2.125	3	3.6
1	3	1	1	2	1	1	1	2	2	2	2	2	2	2	2	2	1	1	2	1	2	1	1	1	1	2	2	2	2	2	2	2	2	2	0.05	2	1.857142857	3.6
1	1	1	2	2	1	1	1	2	2	2	2	2	2	2	2	2	2	2	2	2	3	2	2	3	2	2	2	2	2	2	2	2	2	2	0.05	2	3.142857143	3.6
1	2	2	2	2	1	1	1	2	2	2	2	2	2	2	2	2	2	2	2	2	3	2	1	2	2	2	2	2	2	2	2	2	2	2	0.05	2	2.857142857	3.6
1	1	1	2	1	2	2	1	2	2	3	3	3	3	3	3	3	3	3	3	3	2	3	3	3	2	2	2	2	2	2	2	2	2	2	0.2	2.75	4	3.6
0	1	1	2	2	1	1	1	2	2	2	2	2	2	2	2	1	1	1	2	2	2	1	1	1	1	2	2	2	2	2	2	2	2	2	0.05	2	1.857142857	3.6
0	1	1	2	2	1	1	1	2	2	3	2	2	3	2	2	2	2	2	2	1	3	1	2	2	1	2	2	2	2	2	2	2	2	2	0.05	2.25	2.571428571	3.6
1	1	1	4	1	1	1	1	2	2	2	2	3	2	2	2	2	1	2	2	2	1	2	2	2	2	2	2	2	2	2	2	2	2	2	0.05	2.125	2.571428571	3.6
1	1	1	4	2	2	2	1	1	1	1	1	1	1	1	1	2	2	2	2	2	2	2	2	2	1	2	2	2	2	2	2	2	2	2	0.2	1	2.714285714	3.6
0	2	1	3	1	1	1	1	2	2	2	2	2	2	2	2	2	2	3	2	2	3	2	2	2	2	2	2	2	2	2	2	2	2	2	0.05	2	3.142857143	3.6
1	1	1	2	3	1	1	1	2	2	2	2	2	3	2	2	2	4	2	3	3	3	3	3	3	3	2	2	2	2	2	2	2	2	2	0.05	2.125	4.142857143	3.6
1	1	1	1	2	1	1	1	2	2	2	2	2	2	2	2	2	3	2	2	2	2	2	3	2	1	2	2	2	2	2	2	2	2	2	0.05	2	3	3.6
1	1	3	4	2	1	2	1	2	2	2	3	2	2	2	2	3	2	3	2	2	2	2	2	2	3	2	2	2	2	2	2	2	2	2	0.1	2.125	3.285714286	3.6
1	1	1	2	2	2	1	1	1	2	1	1	1	1	1	1	1	1	1	1	2	2	1	1	1	1	2	2	2	2	2	2	2	2	2	0.1	1.125	1.714285714	3.6
0	3	1	2	2	1	2	0	2	3	2	2	2	2	2	2	3	3	4	4	2	3	3	3	3	3	2	2	2	2	2	2	2	2	2	0	2.125	4.428571429	3.6
1	1	1	3	2	2	2	1	2	2	2	2	2	2	2	2	3	3	3	3	3	3	2	3	3	3	2	2	2	2	2	2	2	2	2	0.2	2	4.142857143	3.6
1	1	1	2	2	2	1	1	1	1	2	1	2	1	1	1	2	1	1	2	2	1	1	2	2	1	2	2	2	2	2	2	2	2	2	0.1	1.25	2.142857143	3.6
0	1	1	4	2	1	2	1	2	2	1	1	2	2	1	2	2	2	2	1	2	2	2	2	2	2	2	2	2	2	2	2	2	2	2	0.1	1.625	2.714285714	3.6
0	2	1	2	2	2	2	1	2	3	3	2	2	3	2	2	3	3	3	3	2	3	3	2	3	2	2	2	2	2	2	2	2	2	2	0.2	2.375	3.857142857	3.6
0	3	1	1	1	1	2	1	2	2	2	2	2	2	2	2	2	2	1	2	2	1	2	2	2	1	2	2	2	2	2	2	2	2	2	0.1	2	2.428571429	3.6
1	1	1	1	3	3	4	1	2	2	3	2	3	3	2	2	2	2	2	2	2	3	1	2	2	2	2	2	2	2	2	2	2	2	2	0.6	2.375	2.857142857	3.6
0	2	1	1	1	3	3	1	2	2	2	2	2	2	2	2	2	2	2	2	2	2	2	2	2	2	2	2	2	2	2	2	2	2	2	0.45	2	2.857142857	3.6
0	2	1	2	1	3	4	1	2	2	3	2	2	2	2	3	2	2	3	2	2	2	2	1	2	2	2	2	2	2	2	2	2	2	2	0.6	2.25	2.857142857	3.6
1	2	1	4	2	3	4	1	2	2	1	2	2	2	1	2	2	2	2	3	2	3	2	2	2	2	2	2	2	2	2	2	2	2	2	0.6	1.75	3.142857143	3.6
1	2	1	3	3	2	3	1	1	1	1	2	2	2	1	1	2	2	2	3	2	2	2	3	2	2	2	2	2	2	2	2	2	2	2	0.3	1.375	3.142857143	3.6
1	2	1	2	1	3	4	2	2	2	2	2	2	2	2	2	2	3	2	2	2	2	2	2	2	2	2	2	2	2	2	2	2	2	2	1.2	2	3	3.6
0	1	1	4	2	4	4	3	2	2	2	3	3	3	2	2	3	3	3	3	2	2	3	3	3	2	2	2	2	2	2	2	2	2	2	2.4	2.375	3.857142857	3.6
0	1	1	4	2	3	3	1	1	1	2	1	1	2	1	1	1	2	1	1	1	2	1	0	1	1	2	2	2	2	2	2	2	2	2	0.45	1.25	1.571428571	3.6
0	2	2	1	2	3	3	1	2	2	2	2	2	3	2	2	2	3	2	2	3	3	3	1	3	2	2	2	2	2	2	2	2	2	2	0.45	2.125	3.428571429	3.6
1	1	3	2	2	4	3	2	2	2	2	2	2	2	2	2	2	2	3	2	2	2	2	3	1	2	2	2	2	2	2	2	2	2	2	1.2	2	3	3.6
1	2	2	2	1	3	4	2	1	2	2	2	2	2	2	2	2	3	3	2	1	2	2	2	3	2	2	2	2	2	2	2	2	2	2	1.2	1.875	3.142857143	3.6
1	1	1	3	3	3	4	2	2	2	2	2	2	2	2	2	2	2	2	2	3	3	3	3	3	2	2	2	2	2	2	2	2	2	2	1.2	2	3.571428571	3.6
1	1	1	3	2	3	4	2	2	2	2	2	2	2	2	2	1	2	2	1	2	1	2	2	2	2	2	2	2	2	2	2	2	2	2	1.2	2	2.428571429	3.6
1	1	1	1	2	4	4	2	2	2	2	2	2	2	2	2	3	3	3	3	3	3	3	3	3	2	2	2	2	2	2	2	2	2	2	1.6	2	4.142857143	3.6
0	1	1	2	3	3	4	2	2	2	2	2	2	3	2	2	1	1	1	1	2	2	1	1	2	1	2	2	2	2	2	2	2	2	2	1.2	2.125	1.857142857	3.6
0	1	1	1	1	3	3	2	1	2	2	1	2	2	2	2	1	1	1	1	1	1	1	2	1	1	2	2	2	2	2	2	2	2	2	0.9	1.75	1.571428571	3.6
1	3	1	1	2	3	3	2	2	2	2	2	2	1	1	2	2	2	1	1	1	1	0	1	2	1	2	2	2	2	2	2	2	2	2	0.9	1.75	1.714285714	3.6
0	1	1	2	1	3	3	2	2	2	2	2	2	3	2	2	1	2	2	2	2	2	3	3	2	2	2	2	2	2	2	2	2	2	2	0.9	2.125	3	3.6
1	1	3	4	2	3	3	2	1	1	1	1	1	1	1	1	2	0	1	1	1	2	1	1	1	2	2	2	2	2	2	2	2	2	2	0.9	1	1.714285714	3.6
1	1	1	3	3	2	3	0	2	2	1	2	2	2	2	2	3	3	2	2	2	3	3	2	2	2	2	2	2	2	2	2	2	2	2	0	1.875	3.428571429	3.6
0	1	3	3	2	2	3	2	1	1	2	1	2	1	2	2	2	4	4	2	2	2	2	3	3	2	2	2	2	2	2	2	2	2	2	0.6	1.5	3.714285714	3.6
1	1	1	1	2	3	3	2	2	2	2	2	3	2	2	2	2	1	2	2	2	2	2	2	2	1	2	2	2	2	2	2	2	2	2	0.9	2.125	2.571428571	3.6
0	1	1	2	1	3	3	2	1	1	2	2	2	2	2	2	2	3	2	2	2	3	2	2	3	1	2	2	2	2	2	2	2	2	2	0.9	1.75	3.142857143	3.6
1	1	1	4	1	2	2	1	2	1	2	2	1	1	1	2	2	3	2	2	2	2	2	2	2	2	2	2	2	2	2	2	2	2	2	0.2	1.5	3	3.6
1	2	1	3	1	1	1	0	1	1	1	1	1	1	1	1	2	2	2	2	2	2	2	2	2	2	2	2	2	2	2	2	2	2	2	0	1	2.857142857	3.6
0	1	1	3	1	3	3	2	2	2	2	3	2	2	2	2	2	2	3	2	3	2	3	3	2	1	2	2	2	2	2	2	2	2	2	0.9	2.125	3.285714286	3.6
1	1	1	2	2	3	3	2	4	2	3	3	3	2	3	3	2	3	2	2	2	2	2	3	3	2	2	2	2	2	2	2	2	2	2	0.9	2.875	3.285714286	3.6
1	1	1	1	1	3	3	2	2	2	2	2	2	2	2	2	3	2	3	1	2	3	3	3	3	3	2	2	2	2	2	2	2	2	2	0.9	2	3.714285714	3.6
0	1	1	1	2	4	3	2	2	3	2	3	2	3	2	2	2	2	2	2	1	2	2	2	2	2	2	2	2	2	2	2	2	2	2	1.2	2.375	2.714285714	3.6
0	1	1	3	2	3	3	2	1	1	1	2	2	2	1	1	2	2	2	2	2	2	2	2	2	2	2	2	2	2	2	2	2	2	2	0.9	1.375	2.857142857	3.6
0	1	1	2	2	3	3	2	2	3	2	3	2	2	2	2	2	1	2	1	1	2	1	1	1	0	2	2	2	2	2	2	2	2	2	0.9	2.25	1.714285714	3.6
0	1	1	1	2	3	3	2	2	2	3	2	3	2	2	2	2	2	2	2	2	3	2	2	2	2	2	2	2	2	2	2	2	2	2	0.9	2.25	3	3.6
0	1	1	1	2	3	3	2	2	2	2	2	2	2	2	2	2	2	2	2	2	2	2	3	2	2	2	2	2	2	2	2	2	2	2	0.9	2	3	3.6
0	1	1	1	1	3	3	2	2	1	2	2	2	2	2	1	1	0	0	1	1	1	1	1	0	0	2	2	2	2	2	2	2	2	2	0.9	1.75	0.857142857	3.6
1	1	1	1	2	3	3	2	1	2	1	2	2	1	1	1	1	0	0	0	1	1	1	0	0	0	2	2	2	2	2	2	2	2	2	0.9	1.375	0.571428571	3.6
0	1	1	3	2	2	3	2	2	2	1	2	2	2	2	2	3	3	2	2	2	3	3	2	3	2	2	2	2	2	2	2	2	2	2	0.6	1.875	3.571428571	3.6
0	1	1	3	1	4	4	3	2	2	2	2	2	3	2	2	2	3	3	2	3	2	3	3	3	2	2	2	2	2	2	2	2	2	2	2.4	2.125	3.714285714	3.6
0	1	1	2	1	3	3	2	1	2	2	2	1	2	2	2	3	3	3	3	3	2	3	3	2	2	2	2	2	2	2	2	2	2	2	0.9	1.75	3.857142857	3.6
0	1	1	3	2	2	2	1	1	1	2	2	1	1	2	2	2	2	2	2	2	2	2	3	2	2	2	2	2	2	2	2	2	2	2	0.2	1.5	3	3.6
1	1	2	2	2	3	3	2	2	2	2	2	3	2	2	2	2	3	3	2	2	3	2	2	3	3	2	2	2	2	2	2	2	2	2	0.9	2.125	3.571428571	3.6
1	2	1	2	1	2	3	1	1	1	2	1	2	2	1	1	3	3	2	2	2	3	3	2	2	2	2	2	2	2	2	2	2	2	2	0.3	1.375	3.428571429	3.6
0	1	1	4	2	3	3	2	1	0	1	1	1	1	1	1	2	2	2	2	2	2	2	3	2	2	2	2	2	2	2	2	2	2	2	0.9	0.875	3	3.6
0	2	1	1	2	3	3	2	2	2	2	2	2	2	2	2	2	2	2	1	1	2	2	3	2	1	2	2	2	2	2	2	2	2	2	0.9	2	2.571428571	3.6
0	1	1	2	2	2	2	0	1	2	1	2	2	1	1	2	2	2	2	1	2	3	1	3	3	1	2	2	2	2	2	2	2	2	2	0	1.5	2.857142857	3.6
1	1	1	4	3	3	3	2	2	2	2	3	2	2	2	2	2	2	2	3	2	2	2	3	2	1	2	2	2	2	2	2	2	2	2	0.9	2.125	3	3.6
1	3	1	2	1	3	3	1	2	1	2	2	2	2	2	1	1	2	1	1	2	2	1	2	1	1	2	2	2	2	2	2	2	2	2	0.45	1.75	2	3.6
0	1	1	3	2	3	3	1	1	2	2	2	2	2	1	2	2	2	2	2	2	2	2	2	2	1	2	2	2	2	2	2	2	2	2	0.45	1.75	2.714285714	3.6
1	1	1	2	2	3	3	2	2	2	2	3	2	3	2	3	2	2	2	1	2	2	2	2	1	2	2	2	2	2	2	2	2	2	2	0.9	2.375	2.571428571	3.6
0	1	1	4	2	2	3	2	1	2	2	2	2	2	2	2	2	2	2	2	3	3	2	2	2	2	2	2	2	2	2	2	2	2	2	0.6	1.875	3.142857143	3.6
1	1	1	3	2	3	3	1	2	2	2	1	2	2	1	2	2	2	2	2	2	2	2	2	2	2	2	2	2	2	2	2	2	2	2	0.45	1.75	2.857142857	3.6
1	2	1	3	2	3	4	2	2	2	2	1	1	2	2	2	2	2	1	1	1	2	1	2	2	1	2	2	2	2	2	2	2	2	2	1.2	1.75	2.142857143	3.6
1	3	1	1	3	3	4	2	2	1	2	2	1	2	2	2	2	3	3	3	3	3	3	3	3	2	2	2	2	2	2	2	2	2	2	1.2	1.75	4	3.6
1	2	1	2	2	3	4	2	2	2	2	3	2	2	2	2	1	2	2	0	1	1	1	2	1	0	2	2	2	2	2	2	2	2	2	1.2	2.125	1.571428571	3.6
1	1	1	2	2	3	4	2	2	2	2	2	3	2	2	2	1	1	1	1	1	2	2	1	1	1	2	2	2	2	2	2	2	2	2	1.2	2.125	1.714285714	3.6
0	1	2	3	3	3	4	2	2	2	2	2	2	2	2	2	2	1	2	1	2	2	2	3	1	1	2	2	2	2	2	2	2	2	2	1.2	2	2.428571429	3.6
1	2	1	3	3	2	2	1	1	1	1	1	2	2	1	1	2	2	2	1	2	2	2	1	1	1	2	2	2	2	2	2	2	2	2	0.2	1.25	2.285714286	3.6
1	1	1	2	2	3	4	2	2	2	2	2	2	2	2	2	3	2	1	3	2	2	2	3	3	1	2	2	2	2	2	2	2	2	2	1.2	2	3.142857143	3.6
0	2	1	4	4	3	4	2	2	2	2	2	2	2	2	2	2	3	2	2	2	2	2	3	2	2	2	2	2	2	2	2	2	2	2	1.2	2	3.142857143	3.6
1	2	2	3	1	3	3	1	2	2	2	1	2	2	1	2	3	2	2	2	2	2	2	2	2	2	2	2	2	2	2	2	2	2	2	0.45	1.75	3	3.6
1	1	1	2	2	2	3	1	2	2	2	3	2	2	2	3	2	3	3	2	3	3	2	2	2	2	2	2	2	2	2	2	2	2	2	0.3	2.25	3.428571429	3.6
0	2	1	2	1	2	2	1	1	1	1	1	1	1	1	1	2	2	2	1	2	2	2	2	2	1	2	2	2	2	2	2	2	2	2	0.2	1	2.571428571	3.6
1	1	1	2	1	3	4	2	2	2	2	2	2	2	2	2	1	2	1	2	2	2	2	2	2	1	2	2	2	2	2	2	2	2	2	1.2	2	2.428571429	3.6
1	1	1	2	1	4	3	2	2	3	2	2	2	3	3	2	2	2	1	2	2	2	2	2	2	3	2	2	2	2	2	2	2	2	2	1.2	2.375	2.857142857	3.6
0	1	1	2	2	3	4	2	1	2	2	2	2	2	2	2	2	2	2	2	2	2	3	3	2	1	2	2	2	2	2	2	2	2	2	1.2	1.875	3	3.6
1	1	1	3	1	2	2	1	2	1	2	2	2	2	2	2	3	2	2	2	3	3	2	3	2	3	2	2	2	2	2	2	2	2	2	0.2	1.875	3.571428571	3.6
1	1	1	2	2	3	4	2	2	2	3	2	2	2	2	2	2	2	2	2	2	2	1	2	2	1	2	2	2	2	2	2	2	2	2	1.2	2.125	2.571428571	3.6
1	2	1	1	2	3	3	1	2	2	2	2	2	2	1	1	2	3	2	3	2	2	3	2	3	2	2	2	2	2	2	2	2	2	2	0.45	1.75	3.428571429	3.6
0	1	1	2	1	4	4	2	2	2	3	3	3	2	2	3	2	2	3	3	3	2	3	3	2	3	2	2	2	2	2	2	2	2	2	1.6	2.5	3.714285714	3.6
1	2	1	2	1	2	3	2	2	2	2	2	2	2	2	2	2	2	3	2	2	2	2	2	2	2	2	2	2	2	2	2	2	2	2	0.6	2	3	3.6
1	1	1	2	1	3	4	2	2	2	2	2	2	2	2	2	2	3	2	2	2	2	2	2	2	2	2	2	2	2	2	2	2	2	2	1.2	2	3	3.6
1	2	1	3	1	2	2	0	1	1	1	1	1	1	1	1	2	2	2	2	1	1	2	1	1	2	2	2	2	2	2	2	2	2	2	0	1	2.285714286	3.6
1	1	1	2	2	3	4	2	1	1	2	2	2	2	2	2	1	0	1	1	1	1	0	1	1	1	2	2	2	2	2	2	2	2	2	1.2	1.75	1.142857143	3.6
1	2	1	3	1	2	2	1	1	1	1	1	1	1	1	1	2	2	2	1	2	2	2	2	2	2	2	2	2	2	2	2	2	2	2	0.2	1	2.714285714	3.6
1	3	1	1	2	3	4	2	2	3	2	3	3	2	2	2	3	4	4	4	3	4	3	4	3	2	2	2	2	2	2	2	2	2	2	1.2	2.375	4.857142857	3.6
1	1	1	3	1	3	4	2	2	2	3	3	3	2	2	2	2	3	2	2	2	3	2	3	2	2	2	2	2	2	2	2	2	2	2	1.2	2.375	3.285714286	3.6
0	1	3	3	2	3	4	2	2	2	2	2	2	2	2	2	2	2	2	3	2	2	2	2	2	2	2	2	2	2	2	2	2	2	2	1.2	2	3	3.6
1	3	1	3	2	3	4	2	2	2	2	2	2	2	2	2	2	2	2	2	1	2	2	1	2	2	2	2	2	2	2	2	2	2	2	1.2	2	2.571428571	3.6
1	1	1	2	1	3	3	1	2	1	1	1	2	1	2	2	2	2	3	2	1	3	2	2	1	2	2	2	2	2	2	2	2	2	2	0.45	1.5	2.857142857	3.6
0	2	1	4	1	3	4	2	1	2	2	2	2	2	2	2	2	2	3	1	2	3	2	3	2	2	2	2	2	2	2	2	2	2	2	1.2	1.875	3.142857143	3.6
1	1	1	4	2	3	4	2	0	1	1	1	1	1	1	1	1	2	1	1	1	2	1	1	1	1	2	2	2	2	2	2	2	2	2	1.2	0.875	1.714285714	3.6
1	1	1	2	2	3	4	2	3	3	2	3	3	2	2	2	2	3	2	2	1	2	2	2	2	2	2	2	2	2	2	2	2	2	2	1.2	2.5	2.857142857	3.6
0	2	1	4	2	3	4	2	1	1	1	1	2	1	1	1	1	2	1	2	1	1	1	1	1	2	2	2	2	2	2	2	2	2	2	1.2	1.125	1.857142857	3.6
0	1	1	3	2	2	2	1	2	1	2	2	1	1	2	1	2	2	2	2	3	2	2	2	2	3	2	2	2	2	2	2	2	2	2	0.2	1.5	3.142857143	3.6
1	1	1	1	1	3	4	2	2	2	2	2	2	2	2	2	2	2	2	2	2	2	2	3	2	2	2	2	2	2	2	2	2	2	2	1.2	2	3	3.6
1	1	1	1	2	3	4	2	2	2	2	3	2	2	3	2	2	2	2	2	2	3	2	2	2	2	2	2	2	2	2	2	2	2	2	1.2	2.25	3	3.6
0	2	1	4	2	1	1	1	2	1	1	2	2	2	2	2	2	3	2	2	2	2	1	2	2	2	2	2	2	2	2	2	2	2	2	0.05	1.75	2.857142857	3.6
0	1	1	3	2	2	3	1	1	1	1	1	1	1	1	1	2	2	2	1	2	2	2	2	2	1	2	2	2	2	2	2	2	2	2	0.3	1	2.571428571	3.6
0	1	1	3	4	3	4	2	2	2	2	3	3	2	2	2	2	2	3	2	1	3	3	3	2	2	2	2	2	2	2	2	2	2	2	1.2	2.25	3.285714286	3.6
0	1	1	2	2	3	2	1	1	2	2	1	1	1	1	1	2	3	2	1	2	2	2	2	2	2	2	2	2	2	2	2	2	2	2	0.3	1.25	2.857142857	3.6
1	1	1	3	2	3	4	2	2	1	2	2	2	2	2	2	2	3	2	2	3	2	2	2	2	2	2	2	2	2	2	2	2	2	2	1.2	1.875	3.142857143	3.6
0	1	1	2	1	3	4	2	2	2	3	2	3	2	2	2	2	2	2	2	2	2	2	2	2	2	2	2	2	2	2	2	2	2	2	1.2	2.25	2.857142857	3.6
1	1	1	4	2	3	2	2	2	2	2	3	2	2	2	2	2	2	3	2	2	3	2	2	1	2	2	2	2	2	2	2	2	2	2	0.6	2.125	3	3.6
0	1	1	1	2	2	2	0	1	2	2	2	2	1	2	2	3	2	2	2	2	2	2	2	2	2	2	2	2	2	2	2	2	2	2	0	1.75	3	3.6
1	2	1	4	3	3	4	2	3	3	3	2	3	3	2	3	2	1	1	1	1	2	1	2	1	0	2	2	2	2	2	2	2	2	2	1.2	2.75	1.714285714	3.6
1	3	1	2	2	1	2	1	1	1	2	1	1	2	2	2	2	2	3	3	2	2	2	2	2	2	2	2	2	2	2	2	2	2	2	0.1	1.5	3.142857143	3.6
0	1	1	3	2	2	5	4	2	2	2	2	2	2	2	2	1	1	1	1	1	1	1	2	2	1	2	2	2	2	2	2	2	2	2	2	2	1.714285714	3.6
0	2	1	4	1	4	5	4	2	2	2	3	2	2	2	2	3	3	3	4	3	3	3	3	3	3	2	2	2	2	2	2	2	2	2	4	2.125	4.428571429	3.6
1	1	1	1	3	3	5	4	1	2	2	2	2	2	2	1	2	2	2	2	2	2	2	2	2	1	2	2	2	2	2	2	2	2	2	3	1.75	2.714285714	3.6
0	1	1	1	2	3	3	4	2	2	2	2	2	2	2	2	1	1	2	1	2	2	2	1	2	2	2	2	2	2	2	2	2	2	2	1.8	2	2.285714286	3.6
1	1	1	3	2	3	4	4	2	2	2	2	2	2	2	2	1	1	2	2	2	3	2	2	3	1	2	2	2	2	2	2	2	2	2	2.4	2	2.714285714	3.6
0	1	3	3	2	1	2	4	2	2	2	2	2	2	2	2	2	2	2	2	2	2	2	2	2	2	2	2	2	2	2	2	2	2	2	0.4	2	2.857142857	3.6
1	3	1	4	2	3	4	4	2	2	2	1	2	2	2	2	2	3	2	3	3	3	2	3	3	2	2	2	2	2	2	2	2	2	2	2.4	1.875	3.714285714	3.6
1	1	1	3	1	3	4	4	1	2	2	2	2	2	2	2	1	2	2	1	2	3	2	2	2	2	2	2	2	2	2	2	2	2	2	2.4	1.875	2.714285714	3.6
0	1	1	3	2	3	4	4	1	1	2	1	2	1	1	1	2	1	2	1	1	2	1	1	2	1	2	2	2	2	2	2	2	2	2	2.4	1.25	2	3.6
0	2	1	4	1	2	3	1	2	2	2	2	1	2	1	1	2	3	2	2	2	2	2	2	2	2	2	2	2	2	2	2	2	2	2	0.3	1.625	3	3.6
0	1	1	3	2	3	4	2	2	2	2	2	2	2	2	2	2	3	2	1	2	2	2	2	1	1	2	2	2	2	2	2	2	2	2	1.2	2	2.571428571	3.6
0	2	1	2	1	3	5	4	1	1	1	1	1	2	1	2	2	1	1	1	1	2	1	1	1	1	2	2	2	2	2	2	2	2	2	3	1.25	1.714285714	3.6
1	1	1	1	2	3	5	4	2	2	2	2	2	2	2	2	1	1	1	1	2	1	1	1	1	1	2	2	2	2	2	2	2	2	2	3	2	1.571428571	3.6
1	1	1	3	2	3	2	1	1	2	1	1	1	1	1	1	2	1	1	1	1	1	2	1	1	1	2	2	2	2	2	2	3	2	2	0.3	1.125	1.714285714	3.8
1	1	3	4	2	1	2	1	2	2	2	2	2	2	2	2	2	2	2	2	3	2	3	2	2	2	2	2	2	2	2	2	3	2	2	0.1	2	3.142857143	3.8
0	1	1	1	3	2	3	1	2	2	1	2	2	1	1	2	1	2	2	1	1	1	1	1	2	1	2	2	2	3	2	2	2	2	2	0.3	1.625	1.857142857	3.8
1	1	1	2	3	2	2	1	1	2	1	1	2	1	1	1	2	1	2	1	1	2	1	1	1	1	2	2	2	2	2	2	2	2	3	0.2	1.25	1.857142857	3.8
0	1	1	4	3	3	3	1	1	2	1	1	1	1	1	1	1	2	1	2	1	2	1	1	2	1	2	2	2	2	2	2	3	2	2	0.45	1.125	2	3.8
0	1	1	4	2	3	4	2	1	2	2	2	2	2	2	2	1	2	1	2	2	2	1	1	1	1	2	2	2	3	2	2	2	2	2	1.2	1.875	2	3.8
0	1	3	3	1	2	3	1	1	1	1	1	1	1	1	1	2	2	2	2	2	1	2	3	2	2	2	3	2	2	2	2	2	2	2	0.3	1	2.857142857	3.8
0	1	1	2	1	2	3	1	1	1	1	1	1	1	1	1	2	2	2	2	2	2	2	2	2	2	2	2	2	3	2	2	2	2	2	0.3	1	2.857142857	3.8
0	1	1	3	1	2	5	4	1	1	1	1	1	1	1	1	2	2	1	2	1	2	2	2	2	1	2	2	2	2	2	2	3	2	2	2	1	2.428571429	3.8
0	3	1	2	2	3	5	4	2	2	3	2	2	2	2	2	2	3	3	3	3	3	2	3	3	2	2	2	2	2	2	2	3	2	2	3	2.125	3.857142857	3.8
0	1	1	4	1	2	2	0	1	1	2	1	1	1	1	1	2	3	2	2	2	3	2	2	2	2	2	2	2	3	2	2	3	2	2	0	1.125	3.142857143	4
0	2	1	4	2	2	3	2	1	1	1	2	2	2	1	2	2	1	1	1	1	1	1	1	1	0	2	2	2	3	2	2	3	2	2	0.6	1.5	1.428571429	4
0	1	1	2	2	2	3	1	2	1	2	2	1	2	2	2	2	2	1	1	1	2	2	1	1	1	2	2	2	3	2	2	3	2	2	0.3	1.75	2	4
1	1	1	1	3	2	5	4	1	1	1	1	2	1	1	2	2	2	2	1	2	2	2	1	2	1	2	2	2	3	2	2	3	2	2	2	1.25	2.428571429	4
1	1	1	2	1	2	3	1	2	2	2	2	1	2	2	2	2	3	1	2	2	2	2	2	2	2	2	2	2	3	2	2	3	3	2	0.3	1.875	2.857142857	4.2
1	2	1	2	1	2	3	2	2	2	2	2	2	2	2	2	2	2	2	3	2	2	3	2	2	2	2	3	2	3	2	2	3	2	2	0.6	2	3.142857143	4.2
1	1	1	1	1	2	3	2	1	1	2	2	2	2	2	2	1	1	1	1	1	2	1	1	2	1	2	3	2	3	2	2	3	3	2	0.6	1.75	1.714285714	4.4
1	1	1	2	2	2	3	2	2	1	2	2	2	2	2	2	1	2	1	2	2	2	1	2	2	1	2	3	3	2	3	2	3	2	2	0.6	1.875	2.285714286	4.4
1	1	1	2	1	3	3	2	2	2	2	2	2	2	2	2	0	1	0	0	1	1	0	0	0	0	1	2	1	2	1	2	2	2	2	0.9	2	0.428571429	3
1	2	1	1	1	1	5	4	2	2	1	2	2	2	1	2	2	2	2	2	2	3	1	2	2	1	3	3	2	3	2	3	3	3	2	1	1.75	2.714285714	4.8
1	1	1	1	4	2	3	1	3	2	1	3	2	2	1	3	2	2	2	3	2	3	2	2	2	1	3	3	2	3	3	2	3	3	3	0.3	2.125	3	5
1	2	1	4	3	3	3	2	1	1	1	1	1	1	2	1	1	1	1	0	1	2	1	1	1	2	2	2	1	2	2	2	2	2	2	0.9	1.125	1.571428571	3.4
0	1	1	1	1	3	3	2	2	2	2	2	1	2	2	2	2	2	2	1	1	2	1	2	1	2	2	2	2	2	2	2	2	2	2	0.9	1.875	2.285714286	3.6
1	2	1	3	2	2	2	1	1	1	1	1	1	1	1	1	1	1	1	0	2	1	2	1	1	1	2	2	2	2	2	2	2	2	2	0.2	1	1.571428571	3.6
0	2	3	3	1	3	3	2	1	1	2	2	2	2	2	2	2	2	1	2	2	3	2	2	2	2	2	2	2	3	2	2	3	2	2	0.9	1.75	2.857142857	4
0	1	1	3	1	3	3	2	2	2	2	2	2	2	2	2	1	2	0	1	0	2	1	1	1	0	2	2	2	2	2	2	2	2	2	0.9	2	1.285714286	3.6
